# Supplementary material for: Scoliosis in osteogenesis imperfecta: identifying the genetic and non-genetic factors affecting severity and progression from longitudinal data of 290 patients
Source: Orphanet J Rare Dis. 2023 Sep 20;18:295. doi: 10.1186/s13023-023-02906-z (PMC10510243; doi:10.1186/s13023-023-02906-z)
Supplement: Supplementary file 2 — Additional file 2. Anonymized genetic testing results of the 54 patients newly reported in the current study. [file 13023_2023_2906_MOESM2_ESM.xlsx]

## Sheet: Sheet1
index	isPublished	year of birth	SillenceType	Affected genes	Novel	Nucleotide change	Predicted amino acid change	Qualitative or quantitative	Inheritance	Mutation effect	ACMG	Pathogenicity interpretation
1	not previously published	2007	4	COL1A1	Yes	c.3351G>T	p.Gln1117His	Qualitative	AD	missense
2	not previously published	2003	1	COL1A2	No	c.982G>A	p.Gly328Ser	Qualitative	AD	missense
3	not previously published	1999	3	COL1A1	No	c.G2569T	p.G857C	Qualitative	AD	missense		pathogenic
4	not previously published	2017	4	WNT1	Yes	c.884C>T, c.1058G>T	p.Ser295Leu,p.Cys353Phe		AR	missense
5	not previously published	2015	4	P3H1	No/No	c.105_120delTGATCTGCTCTTCGCC, c.2164C>T	p.Asp36Argfs*16, p.Gln722*		AR	frameshift/nonsense
6	not previously published	2013	4	SERPINF1	Yes	c.839dupT, Exon7del	p.Lys281Glufs*20, Exon7del		AR	frameshift
7	not previously published	1977	4	COL1A2	No	c.1801G>A	p.Gly601Ala	Qualitative	AD	missense
8	not previously published	2009	4	COL1A2	No	c.3034G>A	p.Gly1012Ser	Qualitative	AD	missense
9	not previously published	2011	1	COL1A2	No	c.693+1G>C	splicing	Quantitative	AD	splicing
10	not previously published	2016	4	COL1A1	No	c.2461G>A	p.Gly821Ser	Qualitative	AD	missense
11	not previously published	2016	5	IFITM5	No	c.-14C>T	p.Met1ext-5		AD	new upstream start codon
12	not previously published	2008	3	COL1A1	Yes	c.1093G>A	p.Gly365Ser	Qualitative	AD	missense
13	not previously published	2005	4	COL1A1	No	c.3835A>C	p.N1279H	Qualitative	AD	missense		pathogenic
14	not previously published	2007	4	COL1A2	Yes	c.1640G>C	p.Gly547Ala	Qualitative	AD	missense
15	not previously published	2006	4	SERPINF1	Yes	c.72dupC	p.S24fs		AR	frameshift
16	not previously published	2010	1	COL1A1	No	c.358C>T	p.Arg120*	Quantitative	AD	nonsense
17	not previously published	2014	4	SERPINF1	No	c.77dupC	p.Glu27Glyfs*38 (Homozygous)		AR	frameshift
18	not previously published	2010	4	COL1A1	No	c.1405C>T	p.Arg469*	Quantitative	AD	nonsense
19	not previously published	2018	1	COL1A1	No	c.658C>T	p.Arg220*	Quantitative	AD	nonsense
20	not previously published	2012	4	COL1A1	No	c.770G>A	p.G257E	Qualitative	AD	missense		pathogenic
21	not previously published	2010	4	WNT1	No/Yes	c.677C>T, c.877G>A	p.Ser226Leu, p. Glu293Lys		AR	missense
22	not previously published	2010	4	WNT1	No	c.466delC	p.R156Gfs*42		AR	frameshift
23	not previously published	2012	4	COL1A2	Yes	c.1964G>A	p.Gly655Glu	Qualitative	AD	missense
24	not previously published	2017	4	COL1A2	No	c.3034G>A	p.Gly1012Ser	Qualitative	AD	missense
25	not previously published	2005	1	COL1A1	No	c.769G>A	p.Gly257Arg	Qualitative	AD	missense
26	not previously published	2014	1	COL1A2	No	c.892G>A	p.Gly298Ser	Qualitative	AD	missense
27	not previously published	2019	5	IFITM5	No	c.-14C>T	p.Met1ext-5		AD	new upstream start codon
28	not previously published	2010	5	IFITM5	No	c.-14C>T	p.Met1ext-5		AD	new upstream start codon
29	not previously published	2012	1	COL1A1	No	c.1866delT	p.Gly623Alafs*143	Quantitative	AD	frameshift
30	not previously published	2017	4	COL1A1	No	c.4321G>C	p.Asp1441His	Qualitative	AD	missense
31	not previously published	2012	1	COL1A1	No	c.432delC	p.Gly145Aspfs*120	Quantitative	AD	frameshift
32	not previously published	2014	1	COL1A1	No	c.432delC	p.Gly145Aspfs*120	Quantitative	AD	frameshift
33	not previously published	2014	1	COL1A2	No	c.776G>A	p. Gly169Asp	Qualitative	AD	missense
34	not previously published	2019	4	COL1A1	Yes	c.4217_4243dup27	p.Phe1406_Gly1414dup	Qualitative	AD	in-frame insertion
35	not previously published	2016	1	COL1A2	No	c. 920G>A	p. Gly307Asp	Qualitative	AD	missense
36	not previously published	1965	1	COL1A2	No	c. 1009G>A	p. Gly337Ser	Qualitative	AD	missense
37	not previously published	2015	4	No mutation	--	--	--	--	--
38	not previously published	2015	4	WNT1	No/No	c.216dupA, c.371C>T	p.R73Tfs*82, p.Thr124Met		AR	frameshift/missense
39	not previously published	2017	1	COL1A1	No	c.1678G>A	p.Gly560Ser	Qualitative	AD	missense
40	not previously published	2020	4	COL1A1	No	c.206_208de1TGT	p.Leu69del	Qualitative	AD	missense
41	not previously published	2008	3	COL1A1	No	c.1876-2A>C	splicing	Quantitative	AD	splicing		pathogenic
42	not previously published	2018	4	COL1A1	No	c.1056+1G>A	splicing	Quantitative	AD	splicing
43	not previously published	2020	4	COL1A2	Yes	c.1000G>T	p.Gly334Cys	Qualitative	AD	missense
44	not previously published	2020	4	COL1A2	Yes	c.1034_1036delTTG	p.Val345del	Qualitative	AD	delition
45	not previously published	2012	4	COL1A1	Yes	c.G1084A	p.Gly362Ser	Qualitative	AD	missense
46	not previously published	2008	4	COL1A1	No	c.1200+1G>A	splicing	Quantitative	AD	splicing
47	not previously published	2021	3	COL1A1	No	c.4237G>A	p.Asp1413Asn	Qualitative	AD	missense
48	not previously published	2015	1	WNT1	No/Yes	c.677C>T, c.877G>A	p.Ser226Leu, p. Glu293Lys		AR	missense
49	not previously published	2010	4	FKBP10		c. C1256G; c1256+2T>G	p. S419W; Splicing		AR	missense/frameshift
50	not previously published	1995	4	COL1A2	YES	c.1990G>T	p.Gly664Cys	Qualitative	AD	missense
51	not previously published	2009	3	COL1A1	Yes	c.4014T>A	p.Tyr1338*	Quantitative	AD	nonsense
52	not previously published	2009	4	COL1A2	No	c.2835+1G>A	splicing	Quantitative	AD	splicing		pathogenic
53	not previously published	2018	3	COL1A2	No	c.578G>T	p.G193V	Qualitative	AD	missense		pathogenic
54	not previously published	1994	5	IFITM5	No	c.-14C>T	p.Met1ext-5		AD	new upstream start codon
